# Supplementary material for: Methyl Orange-Doped Polypyrrole Promoting Growth of ZIF-8 on Cellulose Fiber with Tunable Tribopolarity for Triboelectric Nanogenerator
Source: Polymers (Basel). 2022 Jan 14;14(2):332. doi: 10.3390/polym14020332 (PMC8781174; doi:10.3390/polym14020332)
Supplement: Supplementary file 1 [file polymers-14-00332-s001.zip]

Archive with 2 entries (2 files):
- polymers-1522235-supplementary.pdf
- Video S1.mp4
